# Supplementary material for: The long-acting anticoagulant rodenticide brodifacoum induces neuropathology in adult New Zealand White rabbits and is reduced by the bile sequestrant cholestyramine
Source: Neurotoxicology. Author manuscript; Available in PMC 2026 Jul 11. (PMC13355867; doi:10.1016/j.neuro.2026.103396)
Supplement: 2 [file NIHMS2190215-supplement-2.xlsx]

## Sheet: SuppT1
			Supplemental Table 1:					Indicated lipid levels were determined by triple-quadrupole mass spectroscopy
								Individual levels were quantified by comparison to standards to give ug/mg protein.
								Total levels in each lipid class were normalized to 100%; then groups were compared by t-tests
								Lipids highlighted in orange were significantly different between the Control and the BDF groups
								Values identified as outliers using Grubbs algorithm
														Control			BDF			BDF & CSA
			Lipid	Control			BDF			BDF & CSA				Mean	SD	n	Mean	SD	n	Mean	SD	n
		Cerebroside	OH_N14:0	0.007	0.008	0.006	0.029	0.006	0.017	0.005	0.049	0.006		0.007	0.001	3	0.0173333	0.0115036	3	0.0055	0.000707107	2
			N18:0	0.029	0.033	0.023	0.024	0.028	0.018	0.023	0.021	0.029		0.0283333	0.00503322	3	0.0233333	0.00503322	3	0.0243333	0.00416333	3
			OH_N17:0	0.007	0.006	0.006	0.001	0.007	0.001	0.007	0.003	0.006		0.00633333	0.00057735	3	0.003	0.0034641	3	0.00533333	0.00208167	3
			OH_N18:0	0.005	0.003	0.003	0.006	0.004	0.003	0.004	0	0.004		0.00366667	0.0011547	3	0.00433333	0.00152753	3	0.00266667	0.0023094	3
			N20:0	0.008	0.01	0.006	0.006	0.009	0.006	0.007	0.009	0.008		0.008	0.002	3	0.007	0.00173205	3	0.008	0.001	3
			OH_N20:0	0.002	0.003	0.002	0	0.004	0.003	0.005	0.001	0.005		0.00233333	0.00057735	3	0.00233333	0.00208167	3	0.00366667	0.0023094	3
			N22:1	0.004	0.002	0.004	0	0.005	0.004	0.002	0.004	0.003		0.00333333	0.0011547	3	0.003	0.00264575	3	0.003	0.001	3
			N22:0	0.05	0.04	0.048	0.026	0.054	0.032	0.05	0.035	0.046		0.046	0.0052915	3	0.0373333	0.0147422	3	0.0436667	0.00776745	3
			OH_N21:0	0.032	0.016	0.023	0.009	0.029	0.013	0.031	0.014	0.023		0.0236667	0.00802081	3	0.017	0.010583	3	0.0226667	0.0085049	3
			OH_N22:2	0.003	0.004	0.005	0	0.004	0.003	0.004	0.001	0.002		0.004	0.001	3	0.00233333	0.00208167	3	0.00233333	0.00152753	3
			N23:0/ OH_N22:1	0.022	0.028	0.022	0.022	0.026	0.025	0.024	0.026	0.028		0.024	0.0034641	3	0.0243333	0.00208167	3	0.026	0.002	3
			OH_N22:0	0.058	0.073	0.064	0.073	0.06	0.077	0.055	0.087	0.061		0.065	0.00754983	3	0.07	0.00888819	3	0.0676667	0.0170098	3
			N24:2	0.015	0.013	0.01	0.013	0.014	0.014	0.011	0.013	0.012		0.0126667	0.00251661	3	0.0136667	0.00057735	3	0.012	0.001	3
			N24:1	0.179	0.16	0.185	0.158	0.193	0.144	0.18	0.115	0.173		0.174667	0.0130512	3	0.165	0.0252389	3	0.156	0.0356791	3
			N24:0	0.176	0.152	0.157	0.128	0.18	0.117	0.184	0.097	0.15		0.161667	0.0126623	3	0.141667	0.0336502	3	0.143667	0.0438444	3
			OH_N23:0	0.089	0.079	0.071	0.077	0.076	0.089	0.089	0.097	0.084		0.0796667	0.0090185	3	0.0806667	0.00723418	3	0.09	0.00655744	3
			N25:1/OH_N24:2	0.02	0.024	0.021	0.021	0.021	0.029	0.016	0.029	0.022		0.0216667	0.00208167	3	0.0236667	0.0046188	3	0.0223333	0.00650641	3
			OH_N24:1/N25:0	0.088	0.106	0.11	0.13	0.086	0.125	0.089	0.133	0.107		0.101333	0.0117189	3	0.113667	0.0240901	3	0.109667	0.0221209	3
			OH_N24:0	0.153	0.176	0.169	0.209	0.144	0.204	0.161	0.207	0.171		0.166	0.0117898	3	0.185667	0.0361709	3	0.179667	0.0241937	3
			N26:1	0.01	0.014	0.014	0.008	0.013	0.011	0.014	0.002	0.011		0.0126667	0.0023094	3	0.0106667	0.00251661	3	0.0125	0.00212132	2
			OH_N25:1/N26:0	0.014	0.018	0.016	0.02	0.013	0.02	0.014	0.021	0.015		0.016	0.002	3	0.0176667	0.00404145	3	0.0166667	0.00378594	3
			OH_N25:0	0.014	0.014	0.014	0.02	0.01	0.024	0.012	0.02	0.018		0.014	0	3	0.018	0.0072111	3	0.0166667	0.00416333	3
			OH_N26:1	0.006	0.01	0.012	0.01	0.008	0.013	0.007	0.007	0.011		0.00933333	0.00305505	3	0.0103333	0.00251661	3	0.00833333	0.0023094	3
			OH_N26:0	0.008	0.007	0.008	0.01	0.007	0.009	0.007	0.008	0.008		0.00766667	0.00057735	3	0.00866667	0.00152753	3	0.00766667	0.00057735	3
		Sphingomyelin	N16:0	0.03	0.029	0.034	0.037	0.033	0.036	0.035	0.046	0.034		0.031	0.00264575	3	0.0353333	0.00208167	3	0.0383333	0.00665833	3
			N17:0	0.005	0.006	0.005	0.007	0.005	0.006	0.005	0.007	0.006		0.00533333	0.00057735	3	0.006	0.001	3	0.006	0.001	3
			N18:1	0.035	0.044	0.036	0.043	0.031	0.041	0.03	0.038	0.031		0.0383333	0.00493288	3	0.0383333	0.0064291	3	0.033	0.0043589	3
			N18:0	0.501	0.613	0.524	0.625	0.487	0.598	0.459	0.639	0.508		0.546	0.0591523	3	0.57	0.0731369	3	0.535333	0.0930609	3
			N19:0	0.012	0.011	0.011	0.012	0.009	0.011	0.01	0.017	0.01		0.0113333	0.00057735	3	0.0106667	0.00152753	3	0.0123333	0.00404145	3
			N20:1	0.009	0.013	0.011	0.011	0.008	0.011	0.008	0.012	0.009		0.011	0.002	3	0.01	0.00173205	3	0.00966667	0.00208167	3
			N20:0	0.109	0.124	0.113	0.132	0.101	0.124	0.089	0.131	0.111		0.115333	0.00776745	3	0.119	0.0160935	3	0.110333	0.0210079	3
			N21:0	0.004	0.004	0.003	0.002	0.004	0.004	0.003	0.006	0.004		0.00366667	0.00057735	3	0.00333333	0.0011547	3	0.00433333	0.00152753	3
			N22:1	0.01	0.009	0.013	0.006	0.016	0.007	0.015	0.007	0.013		0.0106667	0.00208167	3	0.00966667	0.00550757	3	0.0116667	0.00416333	3
			N22:0	0.038	0.024	0.031	0.015	0.042	0.021	0.048	0.019	0.036		0.031	0.007	3	0.026	0.0141774	3	0.0343333	0.0145717	3
			N23:1	0.007	0.003	0.006	0.003	0.007	0.004	0.005	0.004	0.007		0.00533333	0.00208167	3	0.00466667	0.00208167	3	0.00533333	0.00152753	3
			N23:0	0.011	0.006	0.008	0.005	0.01	0.008	0.011	0.006	0.01		0.00833333	0.00251661	3	0.00766667	0.00251661	3	0.009	0.00264575	3
			N24:2	0.03	0.011	0.025	0.011	0.024	0.017	0.028	0.008	0.023		0.022	0.00984886	3	0.0173333	0.00650641	3	0.0196667	0.0104083	3
			N24:1	0.146	0.075	0.139	0.068	0.176	0.081	0.199	0.043	0.152		0.12	0.039128	3	0.108333	0.0589604	3	0.1755	0.033234	2
			N24:0	0.038	0.02	0.026	0.016	0.036	0.019	0.041	0.009	0.032		0.028	0.00916515	3	0.0236667	0.0107858	3	0.0273333	0.0165025	3
			N25:1	0.007	0.004	0.005	0.004	0.005	0.007	0.006	0.004	0.008		0.00533333	0.00152753	3	0.00533333	0.00152753	3	0.006	0.002	3
			N25:0	0.005	0.002	0.005	0.002	0.003	0.003	0.004	0.003	0.003		0.004	0.00173205	3	0.00266667	0.00057735	3	0.00333333	0.00057735	3
			N26:1	0.005	0.002	0.005	0.002	0.003	0.003	0.004	0.001	0.004		0.004	0.00173205	3	0.00266667	0.00057735	3	0.003	0.00173205	3
		Ceramide	N18:0	0.78	0.844	0.848	0.864	0.824	0.87	0.821	0.787	0.832		0.824	0.0381576	3	0.852667	0.0250067	3	0.813333	0.0234592	3
			N20:0	0.068	0.065	0.054	0.052	0.041	0.054	0.045	0.116	0.066		0.0623333	0.00737111	3	0.049	0.007	3	0.0555	0.0148492	2
			N22:0	0.023	0.017	0.008	0.009	0.021	0.01	0	0.025	0		0.016	0.00754983	3	0.0133333	0.00665833	3	0	0	2
			N23:0	0.009	0.007	0.003	0.004	0.012	0.005	0.039	0.009	0.01		0.00633333	0.00305505	3	0.007	0.0043589	3	0.0193333	0.0170392	3
			N24:1	0.096	0.05	0.069	0.053	0.08	0.049	0.09	0.046	0.073		0.0716667	0.0231157	3	0.0606667	0.0168622	3	0.0696667	0.0221886	3
			N24:0	0.023	0.017	0.018	0.017	0.022	0.011	0.005	0.016	0.019		0.0193333	0.00321455	3	0.0166667	0.00550757	3	0.0133333	0.00737111	3
		Sulfatide	N12:0	0.099	0.122	0.062	.300	0.062	0.07	0.025	.619	0.047		0.0943333	0.030271	3	0.066	0.00565685	2	0.036	0.0155563	2
			OH_N16:0	0.006	0.008	0.005	0.012	0.007	0.006	0.002	0.004	0.003		0.00633333	0.00152753	3	0.0065	0.000707107	2	0.003	0.001	3
			d18:0-OH_N16:0	0.009	0	0.007	0.017	0.007	0	0	0	0		0.00533333	0.00472582	3	0.0035	0.00494975	2	0	0	3
			N18:2	0.021	0.032	0.015	0.065	0.014	0.013	0.004	0.068	0.007		0.0226667	0.00862168	3	0.0135	0.000707107	2	0.0055	0.00212132	2
			N18:0	0.05	0.07	0.057	0.04	0.054	0.044	0.058	0.015	0.052		0.059	0.0101489	3	0.046	0.0072111	3	0.055	0.00424264	2
			OH_N18:2	0.006	0.006	0.005	0	0.009	0	0	0	0		0.00566667	0.00057735	3	0	0	2	0	0	3
			OH_N18:1	0.017	0.017	0.011	0	0.013	0	0	0	0		0.015	0.0034641	3	0	0	2	0	0	3
			OH_N18:0	0.015	0.021	0.012	0.032	0.008	0.017	0.004	0	0.008		0.016	0.00458258	3	0.0125	0.00636396	2	0.004	0.004	3
			N22:1	0.009	0.008	0.011	0.003	0.011	0.007	0.01	0	0.009		0.00933333	0.00152753	3	0.007	0.004	3	0.00633333	0.00550757	3
			N22:0	0.068	0.065	0.074	0.043	0.08	0.067	0.084	0.021	0.073		0.069	0.00458258	3	0.0735	0.00919239	2	0.0593333	0.0336502	3
			OH_N22:1	0.001	0.001	0.002	0	0.001	0.002	0.002	0	0.002		0.00133333	0.00057735	3	0.001	0.001	3	0.00133333	0.0011547	3
			N23:0	0.021	0.02	0.02	0.015	0.022	0.025	0.022	0.005	0.024		0.0203333	0.00057735	3	0.0206667	0.0051316	3	0.017	0.0104403	3
			OH_N22:0	0.023	0.03	0.031	0.024	0.024	0.049	0.03	0.009	0.04		0.028	0.0043589	3	0.0323333	0.0144338	3	0.0263333	0.0158219	3
			N24:2	0.038	0.025	0.035	0.017	0.036	0.031	0.03	0.005	0.029		0.0326667	0.00680686	3	0.0335	0.00353553	2	0.0213333	0.0141539	3
			N24:1	0.287	0.256	0.318	0.192	0.333	0.271	0.329	0.122	0.305		0.287	0.031	3	0.302	0.0438406	2	0.317	0.0169706	2
			N24:0	0.175	0.142	0.15	0.089	0.167	0.132	0.215	0.046	0.163		0.155667	0.0172143	3	0.129333	0.0390683	3	0.189	0.0367696	2
			N25:1	0.017	0.017	0.019	0.013	0.017	0.025	0.017	0.003	0.021		0.0176667	0.0011547	3	0.0183333	0.0061101	3	0.0136667	0.00945163	3
			N25:0/ OH_N24:1	0.049	0.06	0.066	0.058	0.048	0.097	0.058	0.04	0.085		0.0583333	0.00862168	3	0.0676667	0.0258908	3	0.061	0.0226495	3
			OH_N24:0	0.067	0.077	0.074	0.068	0.062	0.122	0.085	0.043	0.105		0.0726667	0.0051316	3	0.084	0.0330454	3	0.0776667	0.0316439	3
			N26:1	0.023	0.022	0.027	0.014	0.025	0.022	0.025	0.001	0.025		0.024	0.00264575	3	0.0203333	0.00568624	3	0.017	0.0138564	3
